# Supplementary material for: Spatial population genetic structure of Caquetaia kraussii (Steindachner, 1878) evidenced by species-specific microsatellite loci in the middle and low basin of the Cauca River, Colombia
Source: PLoS One. 2024 Jun 4;19(6):e0304799. doi: 10.1371/journal.pone.0304799 (PMC11149877; doi:10.1371/journal.pone.0304799)
Supplement: S2 Table — First row indicates respectively: Number of loci, Number of individuals, Number of sampling sections, Sample size for seven sections. Third row indicates respectively: Sample ID, Sampling section, Locus name for 16 loci. (XLSX) [file pone.0304799.s004.xlsx]

## Sheet: Caquetaia Genotypes
16	319	6	100	21	43	80	49	26	1	319
			PHI	S4	S5	S6	S7	S8
Sample ID	Section	Ckra01		Ckra02		Ckra03		Ckra04		Ckra05		Ckra06		Ckra07		Ckra08		Ckra12		Ckra13		Ckra18		Ckra21		Ckra22		Ckra24		Ckra27		Ckra29
B8050	PHI	245	309	235	263	122	150	176	184	322	334	183	191	263	283	178	178	259	279	226	226	164	172	284	292	234	262	269	301	156	172	205	205
B8051	PHI	265	301	263	263	126	150	176	184	310	334	175	183	247	263	174	182	279	287	226	238	188	188	292	304	238	238	293	301	156	160	200	205
B8052	PHI	261	301	231	263	138	150	140	176	318	322	183	183	263	283	182	198	255	255	226	238	188	188	292	320	222	262	309	329	156	156	200	205
B8046	PHI	245	265	231	263	122	150	140	176	334	334	191	211	263	283	178	182	279	287	226	226	172	188	288	292	222	238	301	341	156	156	205	205
B8226	PHI	273	301	263	263	150	150	140	176	274	274	183	183	255	263	174	178	255	255	226	238	164	188	292	320	234	242	309	341	156	156	205	235
B8224	PHI	301	301	231	235	134	150	140	168	322	334	183	183	255	283	182	186	255	259	226	238	164	188	288	288	222	262	301	305	156	164	200	235
B7908	PHI	245	265	231	255	150	150	140	176	334	334	183	183	255	263	182	182	255	287	226	226	188	188	292	296	250	262	293	301	156	156	205	205
B10107	PHI	273	273	235	263	150	158	140	176	274	322	183	183	247	283	178	182	255	287	226	238	176	188	292	296	222	262	293	301	156	164	205	235
B10113	PHI	245	273	263	263	126	150	176	176	318	322	183	211	283	283	178	182	255	259	222	226	164	188	288	292	0	0	293	301	156	156	205	205
B11963	PHI	245	273	255	267	122	122	176	192	310	334	183	183	255	283	182	182	255	255	222	226	176	184	288	320	238	238	309	345	172	180	205	235
B11966	PHI	245	273	231	231	150	150	140	176	274	334	175	183	263	283	182	198	255	255	226	238	188	188	296	296	238	238	269	293	156	180	0	0
B11967	PHI	245	265	231	263	122	150	0	0	318	334	183	211	263	283	186	190	255	255	234	238	164	188	288	292	234	234	293	293	180	180	205	235
B7878	PHI	265	265	235	263	122	126	176	176	322	334	183	191	247	283	182	186	255	279	226	238	172	176	292	292	222	234	305	345	156	156	235	235
B7879	PHI	245	273	263	263	122	150	140	144	298	318	183	183	247	263	182	182	255	279	226	226	164	188	288	296	238	238	293	301	156	156	205	235
B10087	PHI	261	309	263	263	122	150	176	176	318	334	183	183	263	283	182	198	255	259	222	226	172	176	288	304	262	262	309	341	156	156	205	235
B11048	PHI	245	273	263	263	122	150	140	180	318	318	171	211	263	275	178	182	287	287	238	238	172	172	292	292	238	262	293	341	156	156	205	235
B11054	PHI	265	301	235	235	122	122	176	176	334	338	175	183	263	263	178	182	255	287	226	226	172	176	292	292	250	262	293	293	156	156	230	235
B10090	PHI	245	273	231	235	122	150	140	176	318	334	183	183	283	287	182	186	255	279	226	234	176	188	292	296	234	238	341	341	156	180	205	205
B11047	PHI	245	293	231	235	122	126	140	176	334	338	175	183	263	271	186	186	255	255	226	238	164	188	292	292	226	262	293	301	156	156	205	205
B7889	PHI	261	301	235	235	122	150	140	184	334	334	183	191	255	271	182	182	255	287	226	226	164	188	292	292	222	262	293	293	156	156	205	205
B13421	PHI	261	301	231	263	122	150	176	184	334	334	183	183	263	263	182	186	255	287	226	238	164	164	292	296	238	238	301	301	156	156	205	235
B13422	PHI	261	273	235	263	126	150	140	156	318	334	183	183	247	283	178	182	287	287	226	238	172	188	304	320	234	238	269	341	156	160	200	205
B13423	PHI	245	301	235	263	150	150	176	176	334	334	183	183	255	263	178	182	255	259	226	226	172	188	292	320	234	250	293	301	156	156	235	235
B7811	PHI	265	301	263	263	138	150	140	176	310	322	183	183	247	247	182	198	287	287	226	238	176	188	292	296	234	238	301	341	156	156	205	205
B9906	PHI	265	265	255	255	126	126	180	184	310	318	175	183	283	283	178	198	255	255	222	222	184	188	288	288	238	238	293	345	160	160	235	235
B13424	PHI	273	301	263	263	150	150	140	176	274	322	183	183	263	263	178	186	255	279	234	238	172	176	288	292	222	262	301	341	156	180	205	205
B13425	PHI	245	245	235	263	122	150	176	176	274	334	183	183	255	263	178	198	255	287	226	238	164	176	292	292	234	238	301	341	156	156	235	235
B11027	PHI	245	301	231	263	138	150	140	184	318	322	183	183	247	267	182	186	255	255	222	226	188	188	288	320	238	262	301	301	156	180	205	205
B11029	PHI	265	301	231	231	122	122	140	176	314	334	183	191	263	267	186	186	255	279	226	226	188	188	296	296	234	234	329	341	156	156	205	235
B11031	PHI	273	273	231	263	122	122	176	184	318	334	183	183	263	271	178	182	255	279	226	226	172	188	292	320	234	234	293	293	156	156	235	235
B7820	PHI	0	0	231	255	122	122	140	176	322	334	175	183	263	283	174	182	255	287	226	238	164	184	292	296	242	250	301	317	156	160	205	235
B13300	PHI	273	273	263	263	122	150	140	176	318	322	183	183	263	263	178	182	255	259	226	226	176	188	292	296	222	238	293	317	156	156	205	235
B13301	PHI	265	301	231	263	126	126	140	176	334	334	183	211	263	271	178	182	255	287	238	238	172	176	292	296	238	262	293	301	156	156	205	205
B13302	PHI	293	301	235	263	122	126	176	192	310	322	175	183	263	283	182	182	279	287	226	238	172	172	292	292	262	262	301	341	156	156	205	205
B9850	PHI	273	301	231	255	126	150	140	176	322	334	183	183	263	283	178	182	259	287	238	238	164	188	292	320	238	250	293	301	156	180	205	205
B135797	PHI	245	285	231	231	122	134	176	176	322	334	183	183	255	263	198	198	255	287	226	226	188	192	296	296	222	238	269	301	156	180	195	205
B10984	PHI	265	301	235	255	138	138	140	180	334	334	183	183	263	263	178	182	255	259	222	238	188	192	296	320	234	262	301	317	156	156	205	205
B9851	PHI	245	261	263	263	134	150	140	176	318	334	183	211	255	263	178	182	255	255	226	238	164	172	284	292	234	262	293	293	156	164	205	235
B10985	PHI	273	301	231	263	150	150	140	180	318	334	183	191	263	283	186	198	255	259	226	238	172	176	292	292	234	262	297	297	156	156	205	205
B10988	PHI	245	245	235	263	122	150	140	176	334	334	183	183	247	283	178	186	255	287	226	226	172	176	288	296	234	262	301	317	156	156	205	235
B7836	PHI	265	301	263	263	122	126	140	156	310	334	183	191	255	283	182	198	287	287	226	226	188	188	292	296	234	238	301	341	156	160	205	205
B7838	PHI	273	273	263	263	122	150	176	176	310	322	183	183	247	283	186	198	279	287	226	226	188	188	288	292	234	238	301	341	156	180	205	205
B135796	PHI	245	301	263	263	122	150	140	176	334	334	183	211	263	283	174	198	255	287	222	234	172	172	292	292	238	250	301	301	156	164	205	205
B10924	PHI	245	301	235	263	126	150	140	140	334	334	175	183	263	283	182	182	255	255	226	238	176	176	292	304	234	238	293	301	156	156	205	235
B13201	PHI	261	265	231	263	138	150	140	192	318	334	175	183	247	267	174	198	255	279	226	238	164	188	292	296	222	222	309	341	156	156	205	220
B135743	PHI	245	301	231	231	122	150	176	184	326	334	183	183	255	263	178	182	255	287	226	226	164	188	292	292	250	262	293	297	156	180	205	205
B11732	PHI	265	293	231	263	122	138	140	176	322	334	183	183	263	283	182	182	255	287	222	226	188	188	292	320	222	262	317	341	156	156	205	205
B11733	PHI	265	273	235	263	150	150	176	184	310	322	183	183	247	267	174	174	255	287	238	238	176	188	320	320	238	242	293	341	156	156	195	205
B7758	PHI	265	301	263	263	150	150	140	176	334	334	183	183	267	283	182	182	279	287	226	226	164	176	288	292	234	238	269	341	156	156	205	235
B7759	PHI	245	301	235	263	122	150	176	192	322	334	183	191	275	283	182	182	255	255	234	234	176	188	292	292	222	234	293	305	156	156	205	235
B7760	PHI	245	261	231	263	150	150	176	184	318	322	183	211	263	283	178	178	255	279	238	238	164	188	288	296	234	262	297	309	156	180	205	205
B11621	PHI	245	273	231	235	150	150	176	176	318	318	183	183	263	275	182	186	259	287	226	226	164	176	296	296	246	250	293	293	156	156	205	205
B11623	PHI	245	301	231	263	134	150	140	176	310	334	183	183	255	283	182	182	255	287	226	226	172	172	292	292	234	262	293	341	156	156	205	235
B11649	PHI	265	273	235	263	150	150	176	192	318	334	183	207	263	283	178	182	255	255	222	226	172	184	288	288	238	238	301	341	156	160	205	235
B7732	PHI	273	301	235	263	122	122	140	176	274	318	183	183	263	283	182	186	255	255	226	226	172	188	292	292	238	262	301	341	156	180	235	235
B7727	PHI	0	0	263	263	126	150	140	192	318	334	163	183	283	283	178	182	255	279	222	226	172	188	320	324	222	238	293	293	0	0	200	205
B9591	PHI	301	301	235	235	126	134	140	176	322	334	183	211	255	263	182	182	287	287	226	238	164	172	288	296	234	246	293	293	156	160	235	235
B11598	PHI	265	301	235	255	122	126	140	140	318	334	183	183	263	263	178	182	255	291	222	238	164	180	292	292	234	262	293	309	156	180	205	205
B11599	PHI	245	245	231	263	122	150	176	176	318	334	183	191	283	283	178	186	259	287	226	226	164	172	292	320	234	238	269	269	156	156	205	205
B11600	PHI	245	245	235	263	122	150	140	192	318	334	183	211	263	283	178	186	255	279	226	238	172	172	304	320	222	238	293	305	156	160	205	205
B8518	PHI	261	261	231	263	126	150	176	176	318	334	183	183	247	255	186	198	259	279	226	238	172	188	292	320	234	238	293	293	156	172	195	200
B8519	PHI	245	261	235	263	150	150	176	176	322	334	183	183	267	271	178	178	255	259	226	226	176	188	288	292	222	242	317	341	156	156	205	235
B13140	PHI	265	273	231	263	126	126	140	176	0	0	183	183	263	263	178	182	255	287	222	238	172	180	288	324	234	238	301	317	156	156	205	205
B7726	PHI	273	301	263	263	122	150	140	176	298	334	183	183	255	263	186	190	255	279	226	226	176	188	288	288	222	262	293	293	156	180	205	205
B7651	PHI	245	273	231	263	122	122	140	176	298	334	175	211	255	255	182	186	259	279	226	238	172	176	292	296	222	234	293	301	156	156	235	235
B7652	PHI	261	273	231	263	150	150	156	176	310	334	183	211	263	275	182	198	255	259	238	238	164	188	292	304	234	238	293	333	156	160	205	205
B7654	PHI	245	273	235	263	122	122	140	176	318	334	175	183	255	283	182	186	255	279	226	226	164	176	292	292	222	222	293	301	156	180	235	235
B8577	PHI	301	301	235	263	122	150	176	176	318	334	191	211	263	271	182	198	255	259	222	226	172	176	292	320	238	238	301	309	156	156	205	235
B7623	PHI	261	301	231	235	122	150	176	176	310	334	183	183	263	271	182	198	255	287	226	226	164	172	292	292	222	234	269	269	156	160	205	235
B7624	PHI	245	261	235	267	150	150	140	140	310	318	183	183	271	271	182	182	255	255	226	226	172	192	288	296	234	234	301	341	156	156	235	235
B7625	PHI	273	273	235	263	150	150	140	176	318	322	183	211	283	283	182	198	255	279	226	226	164	188	292	296	222	238	301	341	156	156	205	235
B7626	PHI	301	301	235	255	150	150	176	188	318	334	183	183	263	283	182	182	279	279	226	226	172	172	288	292	234	234	301	301	156	180	235	235
B9530	PHI	261	301	243	263	126	126	140	140	322	334	183	183	263	263	178	182	255	279	226	238	164	188	292	320	234	234	293	317	156	156	205	205
B7612	PHI	245	265	263	263	150	150	140	176	318	334	175	211	263	271	182	182	255	279	226	238	172	192	288	292	234	234	309	341	156	156	235	235
B7614	PHI	245	273	231	263	150	150	140	176	334	334	183	183	267	283	178	186	255	255	226	238	164	176	288	292	234	238	301	341	156	156	235	235
B135502	PHI	273	301	263	263	150	150	140	192	310	334	183	211	247	283	178	186	255	255	226	238	172	188	296	320	238	250	293	301	156	180	205	235
B10593	PHI	245	265	231	263	126	150	176	176	322	334	183	191	255	283	182	182	255	287	222	226	176	188	296	320	234	238	301	309	156	160	195	235
B7525	PHI	245	245	263	263	122	134	176	184	318	334	183	183	263	283	174	186	255	255	226	238	164	172	292	292	234	250	293	293	156	156	205	205
B7526	PHI	245	261	231	263	126	150	176	176	318	334	183	183	255	275	182	182	255	279	222	226	164	164	288	296	234	234	269	293	156	156	205	205
B9429	PHI	273	301	235	263	122	150	156	176	318	322	175	183	259	283	182	186	255	287	226	238	164	172	292	292	222	250	289	297	156	156	205	205
B10400	PHI	265	273	235	263	122	134	140	144	334	334	183	191	263	263	178	182	255	255	226	226	172	192	292	320	262	262	301	317	156	156	205	235
B10401	PHI	301	301	235	263	150	150	140	180	322	322	183	183	263	263	178	178	259	279	234	238	164	188	288	292	222	234	301	317	156	172	205	205
B10402	PHI	245	261	235	263	122	150	176	176	318	334	183	183	275	283	182	182	255	255	226	238	172	172	288	296	234	234	293	293	156	156	200	235
B9531	PHI	245	261	235	263	122	150	140	140	318	334	183	211	263	263	182	186	255	259	226	226	176	176	292	292	238	238	301	301	156	156	205	235
B7521	PHI	245	301	231	263	122	150	176	176	322	334	183	211	255	263	198	198	279	287	226	226	164	188	288	296	222	238	301	301	156	180	205	205
B7391	PHI	245	301	231	263	122	150	176	176	334	334	183	183	263	283	178	186	255	287	226	226	164	172	292	292	234	250	293	293	156	156	195	205
B7392	PHI	261	309	235	263	150	150	140	176	274	322	183	183	263	267	182	198	279	279	226	238	172	176	292	296	222	262	317	341	156	156	205	205
B7393	PHI	245	309	231	263	122	122	132	192	318	334	183	183	255	263	186	186	255	279	226	226	164	176	292	304	222	242	301	309	160	180	200	205
B9249	PHI	245	273	235	263	150	150	140	140	318	334	183	191	263	263	182	186	255	259	226	226	164	172	292	292	222	234	293	301	156	156	205	205
B11323	PHI	261	265	235	263	122	122	176	184	318	318	183	207	247	263	182	198	255	287	222	234	184	192	288	292	222	238	301	345	156	160	200	205
B7449	PHI	265	301	263	263	122	150	140	176	318	322	183	183	255	283	182	182	255	255	226	226	164	172	292	296	222	234	293	301	156	156	235	235
B11322	PHI	273	301	255	263	122	122	140	184	310	318	175	183	247	267	186	198	255	255	222	238	172	188	288	296	234	238	293	293	156	160	205	205
B9293	PHI	245	301	231	235	122	122	140	156	322	334	183	183	247	283	182	182	255	287	226	238	164	180	292	296	234	238	293	305	156	172	205	235
B7374	PHI	273	301	231	235	122	150	176	176	310	334	183	183	283	283	182	186	255	255	226	238	164	188	296	296	234	234	293	301	156	160	205	235
B11250	PHI	273	301	231	231	126	150	176	176	334	334	183	183	263	283	186	186	255	279	222	226	172	192	292	292	246	250	293	317	156	156	200	235
B8121	PHI	273	301	231	255	122	126	140	176	322	334	183	183	263	263	182	182	255	287	222	226	172	180	292	296	238	242	293	293	156	180	205	205
B8122	PHI	301	301	235	263	150	158	140	176	318	334	183	183	263	283	174	182	255	255	226	226	176	188	292	320	234	242	293	293	156	180	235	235
B8124	PHI	245	301	263	267	122	122	140	176	298	334	183	191	283	283	174	178	255	287	226	226	184	188	292	296	222	250	293	341	156	168	205	235
B7362	PHI	245	301	263	263	134	150	176	176	326	334	183	191	255	283	174	182	255	255	226	226	172	176	292	292	250	250	293	301	156	156	235	235
B7347	PHI	245	301	231	263	122	150	156	176	310	318	171	183	247	263	178	186	259	287	226	226	164	192	288	320	222	238	293	301	156	160	235	235
P4346	S4	265	265	243	243	138	158	192	192	310	310	175	175	279	279	198	198	279	279	238	238	188	192	280	280	254	254	269	269	160	160	230	230
UN1410	S4	257	265	231	231	138	138	168	184	322	322	175	175	279	283	198	198	279	283	238	238	176	188	280	288	254	254	329	329	160	164	210	220
UN1411	S4	245	261	263	263	126	150	140	192	310	310	175	183	275	279	194	194	279	279	226	238	164	188	296	312	222	238	261	305	164	180	220	235
UN1412	S4	265	273	231	235	126	138	140	192	310	310	175	191	259	279	178	198	279	279	234	238	176	188	288	288	254	254	269	269	160	172	210	210
C30933	S4	265	265	231	231	126	146	152	168	310	330	175	175	247	283	198	198	279	287	222	246	176	180	288	300	230	266	317	321	160	164	215	225
C30934	S4	257	293	231	263	126	138	184	192	310	310	175	195	267	291	198	198	275	291	238	238	176	176	296	304	234	254	305	325	164	164	220	225
C30979	S4	265	301	231	263	126	138	148	172	310	310	175	179	263	275	170	198	279	279	238	238	188	188	284	300	238	254	269	313	156	180	210	220
C30980	S4	257	289	231	247	130	138	180	184	318	318	199	207	263	271	198	198	279	287	238	238	188	192	272	304	234	258	285	341	164	164	200	220
C30981	S4	253	313	235	267	130	138	140	196	302	310	175	183	271	275	198	198	283	287	226	238	176	188	316	332	238	262	301	321	160	164	195	210
C31006	S4	245	265	235	263	138	142	172	192	310	318	175	187	247	279	182	194	283	291	238	246	188	188	292	304	238	250	305	309	156	164	210	215
C31007	S4	309	309	231	231	130	138	160	176	314	318	191	195	235	247	178	182	275	283	222	238	176	196	296	320	250	254	309	317	160	164	200	205
C30932	S4	257	265	231	231	126	150	184	192	310	318	175	179	283	287	194	194	275	287	238	238	176	176	284	292	230	262	305	333	164	164	215	220
UN1276	S4	289	309	231	243	118	138	180	180	302	334	175	183	279	283	170	186	275	287	226	238	188	192	0	0	234	254	277	321	160	176	0	0
UN1284	S4	257	297	235	251	138	150	176	188	310	322	179	199	247	263	182	190	279	287	230	238	188	196	304	328	230	258	253	309	164	164	210	235
UN1277	S4	249	313	231	259	130	158	152	192	302	310	175	187	263	279	182	194	275	291	234	238	176	188	0	0	254	254	277	321	164	164	215	220
UN1285	S4	257	265	231	235	130	130	180	180	310	322	183	187	263	267	198	198	279	283	234	238	176	188	304	304	230	254	293	317	160	160	220	220
UN1279	S4	261	265	235	251	130	150	136	136	318	318	175	183	251	283	198	198	271	279	238	238	188	188	296	296	222	234	277	301	164	164	235	235
UN1280	S4	265	313	231	235	130	134	180	180	310	322	175	175	283	283	170	182	279	283	234	238	188	208	276	304	234	262	293	309	164	164	195	220
UN1281	S4	249	313	231	259	130	158	152	192	302	310	175	187	263	279	182	194	275	291	234	238	176	188	288	300	254	254	277	321	164	164	215	220
UN1283	S4	289	313	231	243	126	150	176	184	302	322	175	195	247	271	182	194	287	287	222	234	188	188	272	300	250	254	317	317	164	164	210	220
C26764	S4	265	265	231	243	138	150	172	184	334	346	175	187	279	295	182	198	275	279	238	238	188	188	308	324	254	254	281	325	164	164	215	220
C29999	S5	257	293	231	235	134	150	184	184	302	322	175	179	263	279	182	198	279	287	238	242	188	192	292	296	258	266	281	313	160	164	235	240
C29865	S5	269	313	231	263	130	150	176	184	318	334	175	179	207	207	182	194	255	287	234	238	172	188	292	300	258	258	301	321	160	164	205	215
C29866	S5	265	301	231	231	130	138	172	184	302	310	175	175	263	271	182	198	279	287	234	238	188	188	300	304	230	266	325	325	156	164	215	235
C29972	S5	289	305	235	259	126	130	176	184	318	342	187	199	255	283	182	186	271	287	238	238	176	188	288	292	238	262	301	309	160	164	225	230
C29973	S5	257	301	231	231	126	130	176	180	278	318	195	207	247	279	174	198	279	283	234	238	208	208	288	304	234	234	261	305	164	172	215	235
C29998	S5	269	293	235	259	126	130	176	188	310	322	179	195	279	283	186	194	275	287	238	238	176	188	292	292	258	258	321	333	160	164	220	235
C26468	S5	297	301	235	235	126	130	168	188	310	346	175	191	263	291	182	186	255	255	238	246	176	208	312	316	234	254	305	309	160	164	205	220
C26401	S5	257	261	259	263	138	150	184	192	310	334	175	199	263	263	170	198	275	283	234	238	188	188	304	312	262	266	277	277	160	164	210	235
C30010	S5	0	0	231	231	126	162	152	184	310	318	183	191	279	287	174	186	279	279	222	238	188	188	288	336	254	262	309	317	160	164	205	215
C30011	S5	305	313	231	251	130	150	172	176	306	306	175	183	263	287	198	198	275	279	238	238	176	176	296	304	254	262	269	309	160	164	210	220
C26469	S5	261	289	231	235	158	162	188	192	310	314	187	187	275	283	182	186	275	279	226	238	176	176	288	304	234	234	321	325	164	164	210	235
C30163	S5	269	301	243	267	122	138	180	188	310	326	175	175	263	283	186	198	279	283	222	238	176	188	296	316	254	258	269	305	160	164	220	235
C30201	S5	261	265	231	263	130	138	172	204	310	318	175	187	267	283	174	194	279	279	242	246	172	176	292	300	234	258	309	309	160	164	215	235
C30202	S5	265	289	235	267	126	150	184	188	310	334	183	195	247	255	190	198	279	279	238	238	164	188	288	312	258	262	309	313	160	160	215	220
C30233	S5	257	301	243	263	130	162	0	0	310	310	175	183	263	267	194	198	255	287	238	238	176	180	288	320	250	254	293	317	164	172	195	235
C30247	S5	257	289	231	231	150	150	148	172	318	334	175	207	283	283	174	194	255	287	238	238	188	196	312	316	234	254	309	313	160	172	205	215
C30248	S5	261	289	231	259	138	150	176	196	310	310	175	175	263	283	182	198	275	287	238	246	176	188	292	344	234	246	305	317	156	156	220	230
C30249	S5	245	257	231	231	146	158	140	196	310	322	175	175	267	283	182	198	279	283	238	242	176	180	316	320	238	250	321	321	164	164	205	215
C26200	S5	245	261	235	263	146	162	176	176	310	330	191	191	279	291	182	186	279	287	238	238	172	188	288	332	222	254	269	305	164	172	205	235
C26273	S5	261	289	231	231	138	150	180	200	310	334	183	187	263	283	182	182	275	279	222	238	176	196	292	292	234	254	309	325	160	160	220	235
C26292	S5	245	269	259	263	126	142	140	176	310	310	179	195	279	283	186	198	279	279	226	238	164	184	292	312	254	262	309	313	164	164	210	220
C26203	S5	289	293	263	267	138	142	156	184	310	318	175	207	279	279	186	198	255	275	226	234	176	180	296	316	234	270	293	325	164	164	205	215
C26272	S5	289	313	231	231	126	130	176	196	310	310	191	207	275	291	194	194	255	279	238	246	176	176	288	320	238	246	309	313	160	172	220	235
C26201	S5	261	265	231	243	126	146	172	176	310	310	175	183	271	283	170	198	271	279	234	246	176	188	288	292	258	258	261	293	156	168	195	230
C26202	S5	265	269	231	263	138	150	172	180	310	318	175	183	247	311	182	198	275	287	222	246	180	188	288	292	234	242	269	293	164	164	195	220
C26277	S5	301	309	231	263	130	150	176	204	310	326	183	195	263	279	182	186	279	291	226	238	176	188	320	332	230	238	309	353	164	164	205	230
C26291	S5	269	301	231	263	130	150	160	196	314	322	175	199	283	283	182	182	271	283	226	238	176	196	304	336	230	238	309	317	160	164	210	215
C35608	S5	265	269	259	291	142	142	188	188	322	322	175	175	255	287	182	186	279	283	238	246	176	176	0	0	262	266	317	325	160	160	215	220
C35617	S5	249	289	243	243	142	150	176	208	310	322	183	207	251	263	170	198	255	267	222	238	176	188	288	296	254	254	305	309	160	164	210	210
C35605	S5	249	261	251	263	122	150	188	192	310	326	183	207	251	271	182	186	279	283	238	238	176	208	260	304	234	266	293	301	156	184	210	225
C35606	S5	249	265	231	231	150	150	180	184	338	342	187	207	259	267	186	194	275	287	222	238	188	192	260	288	230	254	293	301	164	184	215	225
C35607	S5	257	265	243	251	126	130	180	192	310	326	175	179	267	271	174	186	275	279	222	246	176	188	296	296	234	254	289	321	160	164	210	230
C31635	S5	257	313	231	259	130	150	188	188	302	310	183	195	271	283	182	186	279	283	226	242	184	188	288	324	234	254	321	329	164	164	215	230
UN757	S5	261	265	231	243	126	138	188	188	310	338	175	175	251	271	182	198	267	287	222	238	176	188	260	312	254	254	293	341	164	172	205	210
C30671	S5	245	313	235	251	150	150	172	192	302	314	175	191	207	279	182	198	275	279	238	238	172	188	292	300	254	262	269	309	160	164	195	210
C20412	S5	269	301	231	235	122	150	176	184	322	322	207	207	267	275	182	186	275	279	222	226	176	204	292	300	254	262	289	293	164	164	190	215
C18425	S5	257	313	231	231	126	138	180	188	310	322	175	187	259	283	198	198	279	287	234	238	184	196	288	296	234	254	309	321	164	164	195	195
C20411	S5	257	265	231	259	138	142	180	188	310	338	175	175	271	283	186	202	275	275	230	238	172	220	288	316	234	266	293	305	164	184	215	215
C30672	S5	249	293	231	263	134	162	180	180	318	318	175	191	251	279	174	182	279	287	222	226	188	196	288	292	234	254	317	329	164	172	210	210
C20410	S5	265	305	243	259	130	138	188	188	310	322	175	191	251	299	170	198	283	287	222	238	188	192	284	312	254	262	309	325	160	164	230	230
C30585	S5	257	277	231	263	126	150	188	204	314	326	175	199	247	291	182	186	271	287	238	246	176	188	280	296	222	238	297	337	164	164	215	220
C30586	S5	261	309	231	235	126	130	172	172	310	322	175	175	267	279	182	194	267	291	238	246	188	188	288	292	242	262	305	337	160	164	210	210
C26124	S5	265	313	251	255	138	138	188	212	310	338	175	191	251	255	182	194	255	279	234	238	176	180	288	324	242	266	261	321	164	164	195	210
UN776	S6	269	281	235	259	134	142	148	156	290	334	167	175	231	267	182	202	275	287	238	238	184	196	288	300	250	266	293	317	164	184	205	215
C26563	S6	261	265	231	235	138	146	140	160	322	338	191	199	259	275	178	194	271	275	234	238	176	180	312	312	262	266	293	325	172	184	210	225
C26564	S6	309	325	231	235	138	146	196	204	302	330	183	207	275	279	170	194	275	279	222	230	188	192	308	324	234	266	293	293	164	172	210	215
C26544	S6	269	285	255	291	134	150	168	180	314	330	167	203	267	279	190	194	255	279	230	238	180	184	292	312	262	262	297	345	164	180	195	195
C26562	S6	257	273	231	231	138	146	164	172	318	322	191	199	267	295	198	198	267	287	238	250	180	184	288	300	246	266	305	333	160	168	210	220
UN1510	S6	261	289	239	247	134	158	152	172	318	322	167	207	263	279	0	0	279	279	230	242	184	192	292	312	258	258	301	325	164	172	195	220
UN1511	S6	253	285	247	247	142	146	144	148	310	322	175	195	279	287	190	198	283	287	230	238	172	176	288	292	262	266	317	321	172	176	205	205
UN1512	S6	301	301	235	235	126	142	160	188	302	354	171	203	247	259	170	186	275	287	230	230	180	196	304	328	226	262	301	317	164	164	195	225
UN1513	S6	253	293	231	231	134	142	148	172	302	318	199	203	279	283	174	194	287	287	222	226	176	192	288	308	262	266	281	321	156	164	210	225
UN1514	S6	269	273	231	231	138	146	176	180	318	354	175	183	275	279	186	198	287	291	238	242	180	180	296	296	218	234	289	297	172	176	205	220
UN1515	S6	273	305	231	235	138	150	180	184	322	334	167	195	251	263	174	202	271	287	222	242	180	192	272	288	266	266	325	329	164	172	205	210
UN1517	S6	253	281	235	283	138	146	148	180	306	322	175	199	263	271	198	198	255	279	238	242	184	200	304	312	218	266	297	333	168	184	210	225
C27697	S6	301	313	231	251	130	138	172	176	310	326	175	175	231	251	198	202	271	283	226	230	180	188	300	304	234	254	301	337	164	172	195	200
C27696	S6	285	301	251	263	130	138	152	180	314	334	195	203	243	259	174	178	275	279	230	230	180	192	312	320	234	234	309	333	160	168	210	235
C27497	S6	305	309	231	259	130	150	172	176	306	322	183	191	255	279	174	178	283	287	234	238	172	204	292	292	234	238	325	325	164	184	195	215
C27499	S6	289	293	231	231	134	150	168	168	278	334	187	187	259	295	194	194	263	283	222	238	172	176	312	312	254	254	297	329	172	172	215	220
C27557	S6	277	277	231	235	134	142	172	188	302	302	183	199	255	255	182	194	271	283	230	246	176	196	292	304	234	234	321	341	164	184	205	220
C27498	S6	305	313	243	267	130	146	152	180	306	318	191	191	271	291	174	194	275	275	238	238	180	180	296	312	258	266	285	317	164	164	205	215
C28657	S6	257	293	231	231	130	138	192	192	318	322	195	199	267	271	186	194	291	291	230	238	172	172	304	316	258	262	293	337	164	164	215	215
C27558	S6	257	293	231	235	122	150	188	212	278	338	175	199	271	283	194	194	255	271	238	242	176	192	292	292	234	242	285	321	160	164	210	230
C19535	S6	285	289	231	235	142	146	192	204	314	326	183	187	255	275	194	198	275	275	238	238	176	180	296	316	254	258	289	349	156	172	205	210
C32299	S6	297	317	235	247	138	146	156	164	302	318	187	191	239	255	174	182	287	287	238	242	176	188	304	320	238	270	297	329	172	176	220	225
C32332	S6	249	277	235	251	134	138	148	188	318	330	175	199	267	291	174	194	279	287	238	238	168	176	296	320	226	226	297	317	164	172	195	215
C33994	S6	293	305	255	283	142	146	172	176	314	326	167	187	259	283	186	194	255	287	222	242	176	180	296	320	250	262	317	333	156	164	210	225
C32333	S6	253	305	239	251	130	134	176	208	306	310	195	195	283	287	190	202	283	283	230	230	176	180	292	296	214	234	293	317	180	180	220	230
C27397	S6	305	313	243	267	138	146	152	164	314	330	191	191	271	295	194	198	275	287	222	238	180	192	296	304	258	258	285	317	164	172	215	225
C28499	S6	297	337	231	231	130	162	180	212	326	330	187	195	255	259	170	182	283	287	242	246	184	184	300	304	230	266	301	325	180	180	210	215
C28500	S6	293	309	251	259	134	138	172	180	322	326	183	191	275	279	194	198	271	287	222	238	176	192	292	312	218	234	321	325	164	172	215	220
C28501	S6	237	305	235	251	142	150	152	176	314	322	175	191	239	291	194	194	255	271	234	238	176	188	292	296	234	258	325	329	164	184	210	225
C19141	S6	261	289	231	247	138	170	180	196	318	326	175	183	235	271	190	194	275	287	230	242	180	192	296	340	234	242	333	341	164	164	195	210
C27363	S6	273	289	247	263	134	142	156	176	298	334	191	199	243	251	186	198	271	279	234	242	176	180	292	336	238	258	321	325	164	180	220	220
C27362	S6	309	313	235	255	130	138	180	204	322	326	175	203	239	279	182	194	271	275	238	238	172	176	296	296	226	262	317	317	164	176	210	215
C16331	S6	237	261	231	259	146	158	168	184	330	334	179	183	279	287	170	194	271	287	238	238	180	188	300	300	246	266	321	337	164	172	215	235
C16330	S6	265	301	231	247	138	150	160	160	298	342	183	203	259	263	174	198	275	287	238	238	172	184	304	340	250	262	297	321	172	172	195	225
C16274	S6	257	305	251	255	110	142	160	160	298	306	183	187	275	275	198	198	283	287	230	246	176	192	280	300	218	226	321	329	164	172	195	210
C16273	S6	261	297	247	263	142	146	144	148	326	342	167	175	279	291	182	194	275	287	238	238	180	188	268	308	226	238	321	325	156	172	215	215
C29141	S6	245	289	231	235	126	138	160	216	318	346	187	203	251	259	174	194	255	255	238	238	180	180	272	300	226	266	305	337	164	172	215	220
C17582	S6	253	313	231	231	138	150	144	168	278	298	167	175	239	291	170	186	255	279	234	238	180	200	280	304	246	250	297	301	164	180	215	215
C17540	S6	257	309	235	239	126	142	156	192	302	326	167	203	251	287	198	198	271	287	230	230	172	176	300	308	234	270	301	325	156	180	210	220
C17541	S6	285	313	231	247	134	138	144	144	318	322	191	203	255	271	194	198	279	283	238	242	176	184	288	312	262	282	301	313	164	172	210	220
C17579	S6	253	293	231	263	122	134	144	172	294	330	167	211	255	263	190	198	255	279	234	238	176	188	300	336	242	250	317	329	164	176	210	220
C27720	S6	269	309	243	267	130	150	168	192	326	346	175	179	255	255	170	194	275	279	222	230	188	212	304	312	222	226	309	317	164	164	225	225
C34739	S6	309	313	231	231	134	138	160	164	310	314	187	191	247	303	174	182	275	283	226	238	188	204	288	312	218	262	281	309	180	184	195	205
C29567	S6	293	301	231	231	134	150	148	172	282	314	179	187	251	267	186	194	271	275	222	238	192	192	292	304	226	234	301	321	156	172	205	230
C16602	S6	257	277	231	235	138	146	176	180	310	326	167	203	251	267	170	182	255	279	238	238	188	192	292	304	250	262	329	333	164	172	210	210
C16706	S6	293	325	235	259	126	146	160	192	310	322	183	191	271	287	194	194	271	287	230	238	180	188	276	312	238	266	293	313	164	164	210	220
C27984	S6	289	329	235	255	126	130	132	200	278	326	187	191	295	303	194	198	287	287	234	238	172	192	320	324	234	250	313	329	160	176	210	230
C29568	S6	289	325	231	235	126	138	168	180	322	326	183	187	247	251	182	186	271	271	222	230	176	188	292	308	242	262	305	325	164	164	200	210
C29627	S6	293	305	235	235	138	146	152	164	314	318	167	191	271	295	174	174	275	275	222	238	180	180	312	332	258	266	301	337	164	172	205	215
C29628	S6	305	309	231	243	134	134	156	180	278	318	175	191	239	287	178	182	255	255	238	238	176	180	312	312	226	254	325	333	172	180	215	220
UN1194	S6	297	313	231	231	122	130	176	180	322	338	167	199	243	259	194	194	283	287	230	238	192	192	268	292	262	266	305	317	164	176	195	235
UN1195	S6	277	309	231	231	142	146	176	188	302	318	175	203	263	283	166	194	255	275	242	246	180	188	332	332	250	262	321	329	164	164	195	210
UN1196	S6	269	301	239	251	130	146	164	168	298	330	175	183	255	271	186	194	255	275	234	238	180	188	280	316	250	258	305	309	172	172	210	215
UN1197	S6	289	313	231	231	130	146	168	196	314	314	167	183	259	275	194	198	255	279	222	238	188	200	292	292	262	266	321	333	164	172	195	220
UN1193	S6	293	313	231	231	122	150	180	204	282	306	175	191	267	299	174	194	271	283	238	238	176	192	308	316	234	234	293	329	156	164	205	205
UN1214	S6	257	317	239	255	126	146	180	180	306	354	167	191	271	283	186	194	271	291	230	238	176	188	260	292	266	266	309	333	164	164	205	210
UN1210	S6	301	305	231	243	146	150	144	168	278	326	167	187	267	267	174	182	275	287	226	238	172	196	308	320	258	258	277	297	164	176	0	0
UN1211	S6	289	301	231	231	130	138	156	164	322	334	175	195	267	279	194	198	275	275	234	238	180	196	268	308	234	266	277	329	164	180	210	230
UN1212	S6	309	317	231	239	134	150	148	192	278	338	175	195	267	271	194	198	255	279	238	238	176	180	288	312	226	238	301	337	164	180	195	200
UN1213	S6	301	333	235	251	126	126	184	188	302	322	199	211	263	303	182	198	283	287	222	242	180	192	308	320	238	258	293	321	180	180	205	210
C33065	S6	285	301	231	235	138	150	156	184	302	314	183	183	255	267	174	194	255	271	238	242	192	200	304	308	218	226	301	305	164	180	210	220
C16541	S6	245	257	231	231	126	142	172	208	294	314	167	187	247	263	198	198	287	287	222	238	184	184	292	304	250	270	321	325	164	164	225	230
C27882	S6	249	269	231	235	126	146	160	184	306	314	171	199	267	287	178	194	255	287	230	238	176	196	308	308	218	262	293	329	164	176	195	215
C27905	S6	269	285	255	291	134	150	168	180	314	330	167	203	267	279	190	194	255	279	230	238	180	184	292	312	262	262	297	345	164	180	195	195
C18043	S6	289	293	231	231	142	158	176	216	310	326	167	167	259	299	194	198	271	271	230	242	188	188	296	296	254	262	293	329	164	168	210	225
C28990	S6	253	317	231	263	110	134	188	188	314	322	175	187	247	259	174	198	287	291	238	242	0	0	300	304	234	266	289	329	164	164	215	215
C28991	S6	253	293	231	255	122	134	164	192	314	322	183	199	267	287	194	198	271	287	230	242	188	192	304	304	234	262	241	337	164	180	200	210
C28992	S6	301	309	231	251	146	150	164	168	322	346	167	199	255	263	186	186	275	287	238	238	176	180	284	312	238	250	301	329	164	184	195	230
C27933	S6	293	297	247	259	122	134	160	204	330	334	179	199	259	275	190	194	255	287	238	242	176	176	300	304	214	258	317	337	168	172	200	205
C28993	S6	289	305	235	263	142	142	164	168	298	310	167	191	251	255	194	194	275	279	234	238	180	220	304	316	234	238	309	349	160	164	200	210
C28045	S6	297	301	235	255	122	130	168	192	302	326	183	183	251	251	186	186	255	271	230	230	184	216	292	320	234	258	305	333	164	188	195	210
C28994	S6	293	297	247	251	130	142	148	168	302	322	167	175	251	259	174	178	271	287	234	242	180	184	280	296	238	266	297	329	172	172	210	215
C27830	S6	293	309	231	235	122	138	168	172	326	334	183	183	255	275	198	198	255	287	230	238	180	184	288	316	234	266	293	333	160	172	215	225
C16424	S6	293	305	231	255	126	134	164	180	298	338	191	203	239	303	174	194	255	291	234	234	180	196	304	308	242	258	305	333	180	180	200	215
C29291	S6	269	277	231	251	134	142	180	188	330	334	191	191	251	283	174	202	271	271	222	238	176	180	296	308	234	242	325	349	172	184	205	210
C34131	S6	257	301	271	275	142	146	164	180	326	338	179	187	211	243	174	186	259	279	222	234	180	192	296	300	258	262	305	329	156	172	205	210
C19724	S6	281	305	239	251	142	142	164	180	302	322	191	203	263	287	174	194	279	287	238	242	180	192	296	312	234	258	341	365	172	180	210	215
C27617	S6	265	333	231	263	130	142	144	188	322	326	187	211	251	287	174	174	255	287	230	230	176	180	296	312	250	262	337	337	172	172	210	220
C17468	S6	281	297	251	279	138	142	144	164	322	338	179	187	267	291	174	194	255	271	222	242	176	192	292	312	234	262	309	369	156	164	210	220
C27618	S6	249	293	231	231	134	142	148	164	278	298	183	203	275	299	174	182	283	291	222	242	188	196	308	308	234	266	241	309	164	164	195	220
UN1415	S7	249	321	259	259	146	150	160	204	282	326	183	191	247	271	190	198	271	287	226	238	172	200	268	320	234	258	289	317	164	172	210	215
UN1416	S7	229	321	231	231	130	146	148	180	310	350	187	199	255	279	194	202	275	287	222	242	180	192	308	324	226	246	325	337	164	164	210	210
UN1417	S7	305	317	231	235	142	146	196	208	326	350	175	191	255	267	194	198	267	287	238	242	180	188	300	312	258	258	297	333	172	176	195	215
UN1418	S7	265	301	231	231	142	142	156	172	318	338	179	187	235	255	170	190	275	275	222	238	188	192	292	300	234	282	293	345	164	172	215	220
UN1419	S7	281	305	231	255	130	146	184	192	294	326	195	199	263	299	190	194	275	279	230	238	192	196	280	312	250	262	321	341	164	164	210	215
C27069	S7	253	297	231	235	130	142	160	176	306	322	195	199	279	279	174	198	279	287	238	238	176	200	292	316	234	262	313	337	164	172	190	205
C32094	S7	289	301	231	259	146	150	164	200	334	338	195	203	271	295	178	194	255	259	222	230	176	216	284	300	234	262	297	333	0	0	205	210
C32095	S7	249	289	231	255	130	146	136	216	278	310	175	183	271	291	198	198	255	279	254	254	184	192	304	304	250	258	317	321	164	184	215	230
C33565	S7	265	285	231	239	134	138	176	176	318	338	175	183	263	299	202	206	279	287	222	238	176	180	304	328	242	270	297	317	164	180	210	215
C32096	S7	305	321	251	279	122	158	164	188	326	346	183	199	259	307	194	198	275	279	234	238	176	180	268	328	250	266	337	337	164	180	200	205
C33566	S7	261	285	231	255	114	146	136	176	282	282	171	187	287	287	174	178	255	275	222	238	196	200	292	316	242	258	297	321	164	164	195	210
C32097	S7	305	317	235	271	146	150	184	196	310	326	183	191	259	263	194	194	255	259	222	230	176	176	292	296	234	278	301	325	164	180	215	215
C32098	S7	261	293	235	259	146	146	180	184	298	310	183	187	259	283	190	202	279	283	230	238	172	188	288	312	238	242	0	0	176	180	220	220
C17055	S7	253	277	231	271	114	126	192	192	314	330	183	191	283	299	174	182	255	271	238	238	172	188	296	300	262	262	301	333	172	180	210	215
C17054	S7	257	289	235	235	118	130	156	172	278	322	203	203	271	275	182	194	255	279	230	238	192	192	296	332	234	242	281	349	180	184	200	225
C27092	S7	277	289	231	275	134	150	172	184	334	334	195	195	243	307	178	194	287	295	226	230	188	188	284	312	254	266	309	337	176	180	205	210
C17101	S7	249	289	231	231	134	134	164	208	294	342	183	183	299	303	194	198	279	287	222	222	172	196	232	312	230	242	297	329	164	180	210	215
C17056	S7	277	333	255	259	142	150	172	184	322	322	175	211	263	279	174	198	279	287	226	230	184	196	300	304	250	266	297	317	172	180	210	215
C17102	S7	261	333	231	259	130	146	128	156	278	330	183	195	243	291	174	190	255	259	230	238	192	192	312	324	262	278	317	341	168	180	210	215
C17099	S7	289	309	235	235	122	150	180	200	278	326	167	183	211	287	182	194	259	287	222	230	172	176	292	316	234	262	309	321	180	180	195	220
C27027	S7	229	285	231	239	130	150	160	204	302	330	183	187	243	259	190	194	271	287	230	238	172	196	280	312	262	262	313	341	164	180	200	200
C17100	S7	249	289	231	255	126	150	200	228	278	306	187	191	259	299	194	202	279	291	226	238	172	188	296	320	250	266	297	309	156	172	215	225
C28252	S7	261	297	231	271	130	134	172	184	322	330	175	187	255	295	178	194	287	291	222	238	172	208	288	292	226	250	337	341	164	176	195	210
C17098	S7	289	313	275	279	146	162	188	212	294	314	183	199	263	279	190	194	271	287	226	238	176	188	308	312	250	258	321	369	164	176	205	210
C28303	S7	285	309	259	271	122	142	156	176	282	298	191	199	243	287	182	186	275	283	238	238	172	188	316	316	226	258	297	321	172	180	210	215
C17097	S7	293	317	251	259	142	142	140	196	298	326	187	195	223	287	182	186	275	287	230	242	172	208	292	300	262	262	337	341	156	164	200	215
C17057	S7	253	261	219	263	130	142	192	192	322	334	167	183	263	287	178	198	279	287	234	238	180	192	304	316	258	258	289	309	160	180	195	210
C33641	S7	257	309	231	235	138	146	200	204	278	326	179	203	267	271	198	198	255	283	238	238	172	176	292	312	250	266	317	337	164	184	195	205
C31924	S7	277	293	231	255	134	146	180	196	282	294	175	187	287	295	178	194	287	291	222	242	180	180	268	308	238	262	325	353	172	180	210	225
C33642	S7	289	309	235	239	142	142	140	172	314	322	183	187	275	295	198	198	259	287	230	238	160	176	288	324	234	254	313	321	164	164	200	215
C31926	S7	273	297	231	263	130	150	152	188	278	326	187	191	275	299	194	194	287	287	238	238	176	180	312	320	254	262	341	349	164	164	205	220
C31927	S7	265	329	231	259	126	138	196	200	278	322	191	195	239	283	194	194	283	287	238	242	172	204	300	304	250	254	305	341	172	172	200	205
C31925	S7	205	309	251	271	146	146	168	196	278	318	183	191	251	287	194	194	255	287	230	230	176	204	308	324	262	270	337	345	164	164	195	220
C33639	S7	257	297	231	235	138	146	140	188	322	330	183	183	243	279	174	194	255	255	238	238	172	176	312	316	218	258	321	341	160	180	205	235
C31923	S7	261	269	263	267	142	142	160	200	326	330	183	191	279	291	174	190	271	287	230	242	172	172	316	324	218	234	305	361	164	188	205	235
C33640	S7	273	333	239	279	130	146	180	192	298	322	183	183	255	267	186	198	271	279	238	238	176	180	304	328	254	258	321	345	172	180	185	230
C27257	S7	261	301	251	267	134	146	160	204	298	314	175	207	251	271	174	194	283	295	238	238	188	192	296	304	250	254	337	341	164	164	210	230
C27258	S7	297	321	263	263	134	162	176	180	326	330	191	199	291	311	190	198	275	279	222	230	172	176	304	324	238	246	277	345	164	184	215	220
C28331	S7	253	289	231	243	146	150	172	176	278	318	183	195	283	291	178	194	255	287	222	226	180	192	304	332	250	258	285	349	164	184	215	225
C27259	S7	265	301	227	231	134	150	192	204	278	298	167	175	263	271	174	190	259	283	222	238	180	196	280	308	226	238	293	317	164	164	200	215
C28398	S7	265	321	235	263	130	134	152	184	326	330	183	183	251	287	182	190	279	291	222	226	176	200	284	300	234	250	293	345	180	188	205	225
C28399	S7	301	313	231	279	122	134	128	180	278	322	183	191	259	263	178	194	255	283	222	238	176	188	312	320	238	250	313	345	172	180	205	210
C27225	S7	229	257	231	231	134	146	152	188	338	346	183	199	243	267	174	194	271	279	226	238	176	196	292	316	226	262	301	333	180	184	215	225
C27226	S7	261	277	235	271	118	142	188	192	322	330	183	195	283	295	182	198	255	287	222	230	168	172	304	328	226	226	301	337	164	184	195	205
C17131	S7	289	313	235	275	150	166	152	180	306	322	171	199	275	275	178	194	283	287	230	238	176	188	312	332	250	262	329	333	184	188	205	210
C17132	S7	257	293	235	263	142	158	136	188	314	338	175	183	251	271	178	186	271	271	238	242	192	192	312	336	230	238	281	333	156	164	215	225
C17133	S7	249	257	231	251	118	138	148	164	278	326	195	203	255	263	182	194	275	279	222	226	180	184	292	324	258	278	309	317	164	172	195	195
C17134	S7	273	293	259	259	130	138	172	200	294	302	195	195	259	291	194	194	287	287	234	242	188	192	300	312	254	258	317	321	180	184	210	220
C17135	S7	289	293	231	263	150	150	136	200	278	278	195	199	279	283	190	194	255	279	222	226	176	180	288	312	230	266	293	333	164	172	210	210
C31846	S8	273	309	243	255	126	142	180	188	298	334	183	187	251	303	190	198	271	283	222	226	176	180	316	352	234	258	329	349	172	172	200	210
C31873	S8	249	317	259	259	142	142	128	160	278	282	175	183	259	271	182	202	255	255	222	238	184	200	280	312	246	270	325	349	172	172	200	205
C16927	S8	269	321	235	263	142	142	184	184	310	322	179	195	279	283	182	198	287	295	222	230	188	208	316	332	254	258	333	337	156	164	210	230
C26801	S8	305	329	231	235	126	142	180	200	318	334	183	215	235	243	174	186	291	295	222	222	172	176	276	304	210	274	293	313	176	180	210	235
C16926	S8	257	301	231	279	134	158	168	180	326	338	167	183	287	319	174	198	283	287	222	222	172	176	304	340	250	262	329	329	164	172	200	215
C16909	S8	293	313	231	255	138	150	128	176	278	322	183	199	239	267	178	202	287	291	238	238	172	176	276	288	214	238	325	337	164	164	195	205
C18950	S8	253	305	235	259	130	142	196	204	278	330	183	183	263	291	178	198	279	283	238	238	172	184	272	308	238	262	317	317	160	172	210	220
C16908	S8	305	321	251	263	126	166	132	180	278	282	187	187	0	0	182	194	279	287	230	238	188	208	288	296	238	250	325	333	172	180	200	200
C18951	S8	293	313	231	247	130	138	144	168	282	338	187	187	279	295	170	190	255	283	238	238	168	188	316	324	230	250	325	329	156	180	200	205
C31711	S8	261	313	251	263	130	142	148	208	278	278	175	183	247	267	166	202	255	279	222	242	180	188	284	316	258	262	313	329	180	180	205	215
C31727	S8	261	317	231	255	134	150	148	160	302	318	183	183	267	291	194	194	255	275	222	226	176	184	276	304	250	254	321	333	172	180	200	220
C31728	S8	253	293	231	271	126	142	188	192	306	338	167	203	251	259	182	198	255	279	234	238	172	180	308	332	262	262	341	345	156	164	205	240
C31729	S8	289	301	235	279	142	150	144	208	294	334	179	187	259	263	194	202	287	291	230	238	176	192	292	332	226	262	297	329	180	180	210	215
C33517	S8	265	293	231	231	110	138	208	208	330	346	187	195	263	283	170	174	275	279	222	238	176	188	276	296	218	258	317	321	164	172	210	220
C31730	S8	253	277	259	271	142	146	144	168	278	314	191	203	283	291	198	198	287	287	238	246	176	192	312	316	242	266	273	305	172	184	185	210
C28205	S8	253	305	235	259	118	142	152	184	318	322	183	187	279	279	182	194	255	259	222	238	176	184	324	328	238	270	317	325	172	180	210	230
C19100	S8	269	293	231	259	122	130	132	136	298	306	187	203	275	283	182	194	275	295	222	242	188	200	316	316	254	266	313	329	164	180	205	210
C16900	S8	261	297	239	267	114	138	168	176	298	322	187	199	271	283	190	194	275	287	230	238	176	180	272	288	230	258	321	361	180	184	205	210
UN1316	S8	265	273	227	231	118	126	180	192	318	334	179	183	247	271	170	178	271	279	238	238	176	184	272	308	250	258	297	333	160	184	215	225
UN1309	S8	297	301	231	267	138	158	184	196	326	326	183	195	267	287	182	194	275	287	238	238	176	184	308	328	254	254	277	349	168	180	220	225
UN1317	S8	297	301	231	231	142	150	152	184	310	350	167	195	247	263	174	194	255	271	230	238	180	180	312	312	242	242	273	273	164	164	205	210
UN1310	S8	241	285	235	243	130	134	176	176	302	326	0	0	283	291	174	194	255	287	222	230	172	204	312	312	246	254	277	329	180	184	205	215
UN1318	S8	265	285	239	263	138	142	188	212	298	338	183	191	275	275	194	194	287	291	238	238	168	196	268	308	258	262	289	341	180	180	210	215
UN1304	S8	249	281	231	231	138	142	172	192	330	342	183	187	211	299	190	194	283	287	230	238	184	192	300	336	250	262	325	333	156	172	195	220
UN1313	S8	265	313	231	239	134	142	156	164	318	330	167	187	287	287	174	182	259	279	238	238	180	184	296	304	254	262	333	337	164	180	195	220
C28204	S8	289	289	219	243	142	146	176	200	314	326	175	183	263	303	174	194	279	299	238	242	176	196	300	316	234	270	281	305	160	184	205	205
